# Supplementary material for: Comparative Efficacy and Safety of Antifungal Agents in the Prophylaxis of Oropharyngeal Candidiasis among HIV-Infected Adults: A Systematic Review and Network Meta-Analysis
Source: Life (Basel). 2022 Mar 31;12(4):515. doi: 10.3390/life12040515 (PMC9025400; doi:10.3390/life12040515)
Supplement: Supplementary file 1 [file life-12-00515-s001.zip]

Archive with 1 entries (1 files):
- life-1618692-supplementary.pdf
